# Supplementary material for: Fluorescence-Aided Identification Technique (FIT) Improves Tooth Surface Clean-Up after Debonding of Buccal and Lingual Orthodontic Appliances
Source: J Clin Med. 2021 Dec 31;11(1):213. doi: 10.3390/jcm11010213 (PMC8746233; doi:10.3390/jcm11010213)
Supplement: Supplementary file 1 [file jcm-11-00213-s001.zip]

Archive with 1 entries (1 files):
- jcm-1461450-supplementary.pdf
